# Supplementary material for: Misjudgement of One’s Own Performance? Exploring Attention Deficit (Hyperactivity) Disorder (ADHD) and Individual Difference in Complex Music and Foreign Language Perception
Source: Int J Environ Res Public Health. 2023 Sep 27;20(19):6841. doi: 10.3390/ijerph20196841 (PMC10572614; doi:10.3390/ijerph20196841)
Supplement: Supplementary file 1 [file ijerph-20-06841-s001.zip]

Archive with 1 entries (1 files):
- ijerph-2560520-supplementary.pdf
